# Supplementary material for: Characterization of the Triacylglycerol Fraction of Italian and Extra-European Hemp Seed Oil
Source: Foods. 2021 Apr 22;10(5):916. doi: 10.3390/foods10050916 (PMC8143575; doi:10.3390/foods10050916)
Supplement: Supplementary file 1 [file foods-10-00916-s001.zip]

Archive with 1 entries (1 files):
- foods-1180046-supplementary.pdf
